# Supplementary material for: Determination of Conformational and Functional Stability of Potential Plague Vaccine Candidate in Formulation
Source: Vaccines (Basel). 2022 Dec 23;11(1):27. doi: 10.3390/vaccines11010027 (PMC9865242; doi:10.3390/vaccines11010027)
Supplement: Supplementary file 1 [file vaccines-11-00027-s001.zip]

Archive with 1 entries (1 files):
- vaccines-2044844-supplementary.pdf
